# Supplementary material for: The association between allergic rhinitis and sleep: A systematic review and meta-analysis of observational studies
Source: PLoS One. 2020 Feb 13;15(2):e0228533. doi: 10.1371/journal.pone.0228533 (PMC7018032; doi:10.1371/journal.pone.0228533)
Supplement: S1 File — (TXT) [file pone.0228533.s029.txt]

#1 sleep
#2 insomnia
#3 somnolence
#4 snoring
#5 #1 OR #2 OR #3 OR #4
#6 rhinoconjunctivitis
#7 rhinitis
#8 nasalallergy
#9 hayfever
#10 #6 OR #7 OR #8 OR #9
#11 #5 AND #10
